# Supplementary material for: Quality Formation of Adzuki Bean Baked: From Acrylamide to Volatiles under Microwave Heating and Drum Roasting
Source: Foods. 2021 Nov 10;10(11):2762. doi: 10.3390/foods10112762 (PMC8621577; doi:10.3390/foods10112762)
Supplement: Supplementary file 1 [file foods-10-02762-s001.zip]

Archive with 1 entries (1 files):
- foods-1402175-supplementary.pdf
